# Supplementary material for: OGDH and Bcl-xL loss causes synthetic lethality in glioblastoma
Source: JCI Insight. 2024 Mar 14;9(8):e172565. doi: 10.1172/jci.insight.172565 (PMC11141877; doi:10.1172/jci.insight.172565)
Supplement: Supporting data values [file jciinsight-9-172565-s120.xlsx]

## Sheet: Figure 1C
	KNS42
days	shNT				shODGH#18				shODGH#43				shODGH#80
0	0.998383	1.01759	0.993079	0.990944	0.995851	0.980194	0.998386	1.02557	0.976773	1.02743	1.00493	0.990872	0.980632	0.966164	1.06609	0.987113
2	1.35381	1.37139	1.33943	1.24465	0.823161	0.903038	0.895105	0.79909	0.288676	0.33442	0.328104	0.341069	0.264656	0.291889	0.307787	0.268748
4	1.89342	1.79861	1.83394	1.83171	1.18831	1.24079	1.25958	1.15979	0.211791	0.281404	0.235969	0.231729	0.363345	0.35479	0.295369	0.414602
	GBM22
days	shNT				shODGH#18				shODGH#43				shODGH#80
0	0.933866	1.01761	1.03731	1.01121	1.0127	1.04118	0.933754	1.01237	1.03815	1.01309	0.971106	0.977649	0.937205	1.08759	1.03729	0.937917
2	1.96632	1.85405	1.7253	1.63106	1.61235	1.60628	1.44847	1.41198	0.871693	0.835161	0.894085	0.809026	1.14462	1.09782	1.01906	1.00128
4	3.54147	3.62272	3.61291	3.23792	2.64375	2.69869	2.98573	2.63722	0.757463	0.757245	0.747267	0.828637	1.27497	1.35374	1.51012	1.32109
	GBM12
days	shNT				shODGH#18				shODGH#43				shODGH#80
0	0.949031	1.20589	0.942379	0.902704	1.0092	1.03787	0.973973	0.978957	0.974906	1.01231	0.992032	1.02076	1.00712	1.0049	1.00142	0.986559
2	1.54817	1.61401	1.60197	1.63189	1.0873	1.42691	1.09261	1.08317	1.20138	1.22559	1.23249	1.16578	1.18315	1.19771	1.21434	1.14915
4	2.50788	2.55162	2.52394	2.49748	1.11586	1.27642	1.18217	1.22497	1.17415	1.26068	1.21019	1.23206	1.33724	1.38209	1.35401	1.36065

## Sheet: Figure 1E
GBM22
DMSO	CPI613 50uM	CPI613 100uM	CPI613 150uM
16.17	16.02	28.1	92.5
15.81	15.91	28.6	93.1
16.16	15.28	29.5	93.1
GBM12
DMSO	CPI613 50 μM	CPI613 100 μM	CPI613 150 μM
2.4	15.31	6.81	98.9
2.62	14.98	7.01	98.7
2.55	15.43	6.92	98.7
KNS42
DMSO	CPI613 50μM	CPI613 100μM	CPI613 150μM
8.9	10.27	34.8	94.1
8.94	9.89	36.7	94.3
8.95	10.17	36.9	93.6
NCH644
DMSO	CPI613 50μM	CPI613 100μM	CPI613 150μM
4.95	14.95	71	80.9
4.94	14.91	70.7	81.4
4.93	15.08	72	81.6
Astrocyte
DMSO	CPI613 50μM	CPI613 100μM	CPI613 150μM
0.79	1.12	1.236	1.445
0.73	0.88	1.297	1.469
0.76	1.06	1.187	1.92

## Sheet: Figure 2B
GBM22
	EV				Bcl-xL OE
DMSO	0.974265	1.00018	1.03325	0.992304	0.964836	0.972241	1.05657	1.00635
CPI613 50 µM	0.85889	0.842458	0.90492	0.872102	0.872466	0.900028	0.969209	0.946016
CPI613 100 µM	0.314247	0.354821	0.363621	0.339117	0.391393	0.516803	0.505242	0.449583
CPI613 150 µM	0.036192	0.034288	0.036864	0.037524	0.039486	0.043414	0.058977	0.046671
KNS42
	EV				Bcl-xL OE
DMSO	1.0019	0.95054	0.974833	1.07273	0.998737	1.05055	0.965349	0.985363
CPI613 50 μM	0.432146	0.25687	0.278257	0.389166	0.848226	0.870537	0.770077	0.822822
CPI613 100 μM	0.0138932	0.00896785	0.0210501	0.0265594	0.253753	0.251869	0.233638	0.207222
CPI613 150 μM	0.0140218	0.0140322	0.0167991	0.0169381	0.0150663	0.0101469	0.0088919	0.00846709

## Sheet: Figure 2C
KNS42
	EV		Bcl-xL OE
DMSO	16.84	14.99	11.78	10.49
CPI 50 uM	20.29	22.4	10.86	10
CPI 100 uM	48	48	14.28	14.28
CPI 150 uM	74.4	72.6	49.3	50.5
GBM43
	EV		Bcl-xL OE
DMSO	10.38	10.42	10.35	9.7
CPI613 50µM	13.91	13.92	12.4	12.61
CPI613 100µM	58.9	60.6	38	38.2
CPI613 150µM	73	72.4	54.5	53.4

## Sheet: Figure 2D
KNS42
	siNT				siNOXA-1
DMSO	1.01246	1.0431	1.01266	0.931773	1.00418	1.04249	0.97729	0.976045
CPI613 50 µM	0.788833	0.793906	0.783759	0.735444	0.772549	0.80686	0.832168	0.785726
CPI613 100 µM	0.143519	0.146174	0.159328	0.142801	0.264463	0.305904	0.283807	0.282686
CPI613 150 µM	0.040546	0.052095	0.043029	0.042533	0.108514	0.139299	0.126502	0.145691
KNS42
	siNT				siNOXA-2
DMSO	1.04456	1.05603	0.982872	0.916539	1.06085	1.04333	0.941687	0.954132
CPI613 50 µM	0.804845	0.853746	0.827651	0.78503	0.870395	0.820834	0.840966	0.775148
CPI613 100 µM	0.181923	0.176969	0.156273	0.11872	0.291126	0.271003	0.252743	0.225351
CPI613 150 µM	0.056675	0.060925	0.065988	0.042692	0.092703	0.099033	0.101854	0.078417

## Sheet: Figure 2E
KNS42
	siNT			siNOXA-1
DMSO	14.21	15.31	12.42	17.21	18.73	18.86
CPI613 50 μM	26.13	26.1	27.54	17.3	17.24	17.34
CPI613 100 μM	28.8	30.8	31.4	17.81	19.43	19.08
CPI613 150 μM	46.3	45.6	45.6	13.37	13.36	13.55
KNS42
	siNT			siNOXA-2
DMSO	17.14	18.8	19.24	17.14	20.64	23.21
CPI613 50 μM	29.07	28.81	28.49	15.51	13.58	14.4
CPI613 100 μM	24.9	25.7	26.2	17.05	17.18	17.47
CPI613 150 μM	43.8	45.2	44.7	28.8	29.6	26.9

## Sheet: Figure 3C
TCA cycle (log2FC)
Citrate	α-Ketoglutarate	Succinate	Fumarate	Malate
0.379111	0.122653	8.40112	1.81106	1.95396
0.418023	0.091965	7.36588	1.74081	1.56069
0.405832	0.118341	7.02074	1.65121	2.13964

## Sheet: Figure 3D
	DMSO			CPI613 100uM
m+0	0.049499	0.047149	0.050697	0.196721	0.166722	0.19108
m+1	0.016332	0.014139	0.015681	0.079096	0.068922	0.071852
m+2	0.215024	0.221539	0.217283	0.32822	0.31955	0.358225
m+3	0.086922	0.087434	0.087677	0.111566	0.104419	0.100191
m+4	0.216259	0.211699	0.216745	0.157259	0.16701	0.158057
m+5	0.233922	0.242234	0.229119	0.087136	0.114133	0.084229
m+6	0.182042	0.175806	0.182797	0.040003	0.059243	0.036365

## Sheet: Figure 3E
	DMSO			CPI613 100uM
m+0	0.231779	0.239597	0.22136	0.492365	0.503961	0.531025
m+1	0.020158	0.020498	0.019815	0.051881	0.044433	0.05078
m+2	0.2007	0.204268	0.20707	0.24068	0.25048	0.255663
m+3	0.120633	0.125828	0.126669	0.079625	0.090849	0.064432
m+4	0.204699	0.202876	0.207347	0.09281	0.082721	0.065078
m+5	0.222031	0.206933	0.21774	0.042639	0.027556	0.033022

## Sheet: Figure 3F
	DMSO			CPI613 100uM
m+0	0.24177	0.246713	0.237123	0.515178	0.526029	0.528996
m+1	0.03516	0.034721	0.037137	0.073234	0.068965	0.068961
m+2	0.212706	0.210642	0.212146	0.242419	0.238838	0.238952
m+3	0.261853	0.273944	0.261816	0.128533	0.12361	0.125039
m+4	0.248511	0.233981	0.251777	0.040636	0.042557	0.038052

[truncated: 34 more sheets: Figure 3G, Figure 3J, Figure 3K, Figure 4C, Figure 4E, Figure 4F, Figure 5B, Figure 5C, Figure 5D, Figure 5E, Figure 6B, Figure 6E, Figure 6I, Figure 6J, Figure S1B, Figure S2A, Figure S2G, Figure S3A, Figure S3B, Figure S3C …]
